# Supplementary material for: Understory plants evade shading in a temperate deciduous forest amid climate variability by shifting phenology in synchrony with canopy trees
Source: PLoS One. 2024 Jun 26;19(6):e0306023. doi: 10.1371/journal.pone.0306023 (PMC11207122; doi:10.1371/journal.pone.0306023)
Supplement: S4 Table — This dataset is based on a 2005 census by J. Edgington, and is modified from 2016 onward to account for the death of ash trees because of the emerald ash borer. (CSV) [file pone.0306023.s004.csv]

Supporting Information 5 for Augspurger CK, Salk CF. Understory plants reduce light loss in a temperate deciduous forest amid climate variability by shifting phenology in synchrony with canopy trees. PLoS One. In review.
Supporting Information 5. Relative basal area of trees with a diameter at breast height greater than 22.86 cm (9 inches), by species (rows) for all years of the studies (columns). This dataset is based on a 2005 census by J. Edgington, and is modified from 2016 onward to account for the death of ash trees because of the emerald ash borer.
Species	y1993	y1994	y1995	y1996	y1997	y1998	y1999	y2000	y2001	y2002	y2003	y2004	y2005	y2006	y2007	y2008	y2009	y2010	y2011	y2012	y2013	y2014	y2015	y2016	y2017	y2018	y2019	y2020	y2021	y2022
American elm	0.0162	0.0162	0.0162	0.0162	0.0162	0.0162	0.0162	0.0162	0.0162	0.0162	0.0162	0.0162	0.0162	0.0162	0.0162	0.0162	0.0162	0.0162	0.0162	0.0162	0.0162	0.0162	0.0162	0.0194	0.0204	0.02089	0.02095	0.02095	0.02095	0.02095
bitternut hickory	0.0055	0.0055	0.0055	0.0055	0.0055	0.0055	0.0055	0.0055	0.0055	0.0055	0.0055	0.0055	0.0055	0.0055	0.0055	0.0055	0.0055	0.0055	0.0055	0.0055	0.0055	0.0055	0.0055	0.0066	0.007	0.00712	0.00714	0.00714	0.00714	0.00714
blue ash	0.0178	0.0178	0.0178	0.0178	0.0178	0.0178	0.0178	0.0178	0.0178	0.0178	0.0178	0.0178	0.0178	0.0178	0.0178	0.0178	0.0178	0.0178	0.0178	0.0178	0.0178	0.0178	0.0178	0.0213	0.0225	0.02296	0.02302	0.02302	0.02302	0.02302
bur oak	0.0791	0.0791	0.0791	0.0791	0.0791	0.0791	0.0791	0.0791	0.0791	0.0791	0.0791	0.0791	0.0791	0.0791	0.0791	0.0791	0.0791	0.0791	0.0791	0.0791	0.0791	0.0791	0.0791	0.0949	0.0999	0.10212	0.10241	0.10241	0.10241	0.10241
green ash	0.0125	0.0125	0.0125	0.0125	0.0125	0.0125	0.0125	0.0125	0.0125	0.0125	0.0125	0.0125	0.0125	0.0125	0.0125	0.0125	0.0125	0.0125	0.0125	0.0125	0.0125	0.0125	0.0125	0.0126	0.0042	0.00279	0	0	0	0
hackberry	0.1718	0.1718	0.1718	0.1718	0.1718	0.1718	0.1718	0.1718	0.1718	0.1718	0.1718	0.1718	0.1718	0.1718	0.1718	0.1718	0.1718	0.1718	0.1718	0.1718	0.1718	0.1718	0.1718	0.206	0.2169	0.2217	0.22233	0.22233	0.22233	0.22233
Kentucky coffee tree	0.0087	0.0087	0.0087	0.0087	0.0087	0.0087	0.0087	0.0087	0.0087	0.0087	0.0087	0.0087	0.0087	0.0087	0.0087	0.0087	0.0087	0.0087	0.0087	0.0087	0.0087	0.0087	0.0087	0.0104	0.011	0.01119	0.01123	0.01123	0.01123	0.01123
American basswood	0.0856	0.0856	0.0856	0.0856	0.0856	0.0856	0.0856	0.0856	0.0856	0.0856	0.0856	0.0856	0.0856	0.0856	0.0856	0.0856	0.0856	0.0856	0.0856	0.0856	0.0856	0.0856	0.0856	0.1026	0.108	0.11042	0.11074	0.11074	0.11074	0.11074
Ohio buckeye	0.0458	0.0458	0.0458	0.0458	0.0458	0.0458	0.0458	0.0458	0.0458	0.0458	0.0458	0.0458	0.0458	0.0458	0.0458	0.0458	0.0458	0.0458	0.0458	0.0458	0.0458	0.0458	0.0458	0.0548	0.0578	0.05905	0.05922	0.05922	0.05922	0.05922
northern red oak	0.0569	0.0569	0.0569	0.0569	0.0569	0.0569	0.0569	0.0569	0.0569	0.0569	0.0569	0.0569	0.0569	0.0569	0.0569	0.0569	0.0569	0.0569	0.0569	0.0569	0.0569	0.0569	0.0569	0.0682	0.0718	0.07338	0.07359	0.07359	0.07359	0.07359
shellbark hickory	0.0161	0.0161	0.0161	0.0161	0.0161	0.0161	0.0161	0.0161	0.0161	0.0161	0.0161	0.0161	0.0161	0.0161	0.0161	0.0161	0.0161	0.0161	0.0161	0.0161	0.0161	0.0161	0.0161	0.0194	0.0204	0.0208	0.02086	0.02086	0.02086	0.02086
slippery elm	0.0425	0.0425	0.0425	0.0425	0.0425	0.0425	0.0425	0.0425	0.0425	0.0425	0.0425	0.0425	0.0425	0.0425	0.0425	0.0425	0.0425	0.0425	0.0425	0.0425	0.0425	0.0425	0.0425	0.0092	0.0092	0.00938	0.00941	0.00941	0.00941	0.00941
sugar maple	0.1958	0.1958	0.1958	0.1958	0.1958	0.1958	0.1958	0.1958	0.1958	0.1958	0.1958	0.1958	0.1958	0.1958	0.1958	0.1958	0.1958	0.1958	0.1958	0.1958	0.1958	0.1958	0.1958	0.2349	0.2473	0.25272	0.25344	0.25344	0.25344	0.25344
black walnut	0.0662	0.0662	0.0662	0.0662	0.0662	0.0662	0.0662	0.0662	0.0662	0.0662	0.0662	0.0662	0.0662	0.0662	0.0662	0.0662	0.0662	0.0662	0.0662	0.0662	0.0662	0.0662	0.0662	0.0794	0.0836	0.08543	0.08567	0.08567	0.08567	0.08567
white ash	0.1796	0.1796	0.1796	0.1796	0.1796	0.1796	0.1796	0.1796	0.1796	0.1796	0.1796	0.1796	0.1796	0.1796	0.1796	0.1796	0.1796	0.1796	0.1796	0.1796	0.1796	0.1796	0.1796	0.0603	0.0201	0	0	0	0	0
